# Supplementary material for: Prognostic impact of a senescence gene signature in multiple myeloma
Source: GeroScience. 2025 Mar 25;47(3):5025–37. doi: 10.1007/s11357-025-01622-9 (PMC12181611; doi:10.1007/s11357-025-01622-9)
Supplement: Supplementary file 1 — Supplementary file1 (XLSX 10 KB) [file 11357_2025_1622_MOESM1_ESM.xlsx]

## Sheet: Munka1
Gene	Weights
ANGPTL4	-1
BMP2	-1
CCL3	-1
CCL5	-1
CSF1	-1
CSF2	-1
CST4	-1
EGFR	-1
GDF15	-1
GMFG	-1
HMGB1	-1
IGFBP2	-1
IGFBP3	-1
IGFBP4	-1
IL10	-1
IL6	-1
INHA	-1
ITGA2	-1
MMP13	-1
PLAU	-1
RPS6KA5	-1
SCAMP4	-1
SELPLG	-1
SPP1	-1
TIMP2	-1
TNFRSF10C	-1
ACVR1B	1
ANG	1
ANGPT1	1
AREG	1
AXL	1
BEX3	1
BMP6	1
C3	1
CCL1	1
CCL13	1
CCL16	1
CCL2	1
CCL20	1
CCL24	1
CCL26	1
CCL4	1
CCL7	1
CCL8	1
CD55	1
CD9	1
CSF2RB	1
CTNNB1	1
CTSB	1
CXCL1	1
CXCL10	1
CXCL12	1
CXCL16	1
CXCL2	1
CXCL3	1
CXCL8	1
DKK1	1
EDN1	1
EGF	1
EREG	1
ESM1	1
ETS2	1
FAS	1
FGF1	1
FGF2	1
FGF7	1
GEM	1
HGF	1
ICAM1	1
ICAM3	1
IGF1	1
IGFBP1	1
IGFBP5	1
IGFBP6	1
IGFBP7	1
IL13	1
IL15	1
IL18	1
IL1A	1
IL1B	1
IL2	1
IL32	1
IL6ST	1
IL7	1
IQGAP2	1
ITPKA	1
JUN	1
KITLG	1
LCP1	1
MIF	1
MMP1	1
MMP10	1
MMP12	1
MMP14	1
MMP2	1
MMP3	1
MMP9	1
NAP1L4	1
NRG1	1
PAPPA	1
PECAM1	1
PGF	1
PIGF	1
PLAT	1
PLAUR	1
PTBP1	1
PTGER2	1
PTGES	1
SEMA3F	1
SERPINB4	1
SERPINE1	1
SERPINE2	1
TNF	1
TNFRSF11B	1
TNFRSF1A	1
TNFRSF1B	1
TUBGCP2	1
VEGFA	1
VEGFC	1
VGF	1
WNT16	1
WNT2	1
